# Supplementary material for: Diphenyleneiodonium Triggers Cell Death of Acute Myeloid Leukemia Cells by Blocking the Mitochondrial Respiratory Chain, and Synergizes with Cytarabine
Source: Cancers (Basel). 2022 May 18;14(10):2485. doi: 10.3390/cancers14102485 (PMC9140039; doi:10.3390/cancers14102485)
Supplement: Supplementary file 1 [file cancers-14-02485-s001.zip]

Archive with 1 entries (1 files):
- cancers-1508966-supplementray.pdf
